# Supplementary material for: Small molecule inhibitors and CRISPR/Cas9 mutagenesis demonstrate that SMYD2 and SMYD3 activity are dispensable for autonomous cancer cell proliferation
Source: PLoS One. 2018 Jun 1;13(6):e0197372. doi: 10.1371/journal.pone.0197372 (PMC5983452; doi:10.1371/journal.pone.0197372)
Supplement: S6 Table — Proliferation IC50s for EPZ039527, LLY-507, EPZ028862 (2D), EPZ028862 (3D) for a panel of 240 cancer cell lines. LogP values from CRISPR pooled screening for SMYD2 and SMYD3 sgRNAs for a panel of 313 cell lines. (XLSX) [file pone.0197372.s020.xlsx]

## Sheet: EPZ039527
Cell Line	IC50 (μM)	Tissue Type
5637	>10	Bladder
22Rv1	>10	Prostate
639-V	>10	Bladder
647-V	>10	Bladder
769-P	>10	Kidney
786-O	>10	Kidney
A101D	>10	Skin
A172	>10	CNS
A204	>10	Soft Tissue
A375	>10	Skin
A427	>10	Lung
A431	>10	Skin
A498	>10	Kidney
A549	>10	Lung
A-673	>10	Soft Tissue
A7	>10	Skin
ACHN	>10	Kidney
AGS	>10	Colon/GI
AN3 CA	>10	Female GU
ARH-77	>10	Haematopoietic and lymphoid
AsPC-1	>10	Pancreas
AU565	>10	Breast
BC-1	>10	Haematopoietic and lymphoid
BE(2)C	>10	CNS
BeWo	>10	Female GU
BFTC-905	>10	Bladder
BHT-101	>10	Endocrine
BM-1604	>10	Prostate
BPH1	>10	Prostate
BT20	>10	Breast
BT474	>10	Breast
BT-549	>10	Breast
BV-173	>10	Haematopoietic and lymphoid
BxPC-3	>10	Pancreas
C32	>10	Skin
C32TG	>10	Skin
C-33A	>10	Female GU
C-4 I	>10	Female GU
C-4 II	>10	Female GU
Caki-1	>10	Kidney
Caki-2	>10	Kidney
Cal 27	>10	Head and Neck
CAL-62	>10	Endocrine
Calu1	>10	Lung
Calu6	>10	Lung
CAMA-1	>10	Breast
CaOV3	>10	Female GU
Capan-1	>10	Pancreas
Capan-2	>10	Pancreas
CCF-STTG1	>10	CNS
CCRFCEM	>10	Haematopoietic and lymphoid
CEM-C1	>10	Haematopoietic and lymphoid
CFPAC-1	>10	Pancreas
CGTH-W-1	>10	Endocrine
ChaGoK1	>10	Lung
CHL-1	>10	Skin
CHP-212	>10	CNS
CML-T1	>10	Haematopoietic and lymphoid
Colo 201	>10	Colon/GI
Colo 205	>10	Colon/GI
Colo 320 HSR	>10	Colon/GI
Colo 320DM	>10	Colon/GI
COLO 829	5.73	Skin
COR-L105	>10	Lung
COR-L23	>10	Lung
CRO-AP2	0.0751	Haematopoietic and lymphoid
D283 Med	>10	CNS
Daoy	>10	CNS
Daudi	>10	Haematopoietic and lymphoid
DB	0.663	Haematopoietic and lymphoid
DBTRG-05MG	>10	CNS
Detroit 562	>10	Head and Neck
DK-MG	>10	CNS
DLD-1	>10	Colon/GI
DMS114	>10	Lung
DMS273	>10	Lung
DMS53	>10	Lung
DOHH-2	>10	Haematopoietic and lymphoid
DoTc2 4510	>10	Female GU
DU145	>10	Prostate
EB-3	>10	Haematopoietic and lymphoid
EFM-19	>10	Breast
EM-2	>10	Haematopoietic and lymphoid
ES-2	>10	Female GU
FaDu	>10	Head and Neck
G-401	>10	Kidney
G-402	>10	Kidney
H4	>10	CNS
HCT-116	>10	Colon/GI
HCT-15	>10	Colon/GI
HCT-8	>10	Colon/GI
HEC-1-A	>10	Female GU
HEL-92-1-7	>10	Haematopoietic and lymphoid
HeLa	>10	Female GU
HepG2	>10	Liver
HLE	>10	Liver
HLF	>10	Liver
HMCB	>10	Skin
HOS	>10	Soft Tissue
HPAF-II	>10	Pancreas
Hs 294T	>10	Skin
Hs 578T	>10	Breast
Hs 695T	>10	Skin
HS 746T	>10	Colon/GI
Hs 766T	>10	Pancreas
HT	>10	Haematopoietic and lymphoid
HT-1080	>10	Soft Tissue
HT-1197	>10	Bladder
HT1376	>10	Bladder
HT-29	>10	Colon/GI
HT-3	>10	Female GU
HuCCT1	>10	Liver
HUH-6 Clone 5	>10	Liver
HuP-T4	>10	Pancreas
J82	>10	Bladder
JAR	>10	Female GU
JEG-3	>10	Female GU
J-RT3-T3-5	0.00287	Haematopoietic and lymphoid
Jurkat	>10	Haematopoietic and lymphoid
K562	>10	Haematopoietic and lymphoid
KATO III	>10	Colon/GI
KHOS-240S	>10	Soft Tissue
KLE	>10	Female GU
KPL-1	>10	Breast
L-428	2.61	Haematopoietic and lymphoid
LNCaP	>10	Prostate
LS1034	>10	Colon/GI
LS-174T	>10	Colon/GI
MALME3M	>10	Skin
MCF7	>10	Breast
MC-IXC	>10	CNS
MDA MB 231	>10	Breast
MDA MB 453	>10	Breast
MDA MB 468	>10	Breast
MDA-MB-436	>10	Breast
MEG01	>10	Haematopoietic and lymphoid
MES-SA	>10	Soft Tissue
MeWo	>10	Skin
MG-63	>10	Soft Tissue
MHH-PREB-1	>10	Haematopoietic and lymphoid
Mia PaCa-2	>10	Pancreas
MOLT-16	>10	Haematopoietic and lymphoid
MOLT-3	>10	Haematopoietic and lymphoid
MT-3	>10	Breast
MV-4-11	>10	Haematopoietic and lymphoid
MX1	>10	Haematopoietic and lymphoid
NALM-6	>10	Haematopoietic and lymphoid
NCI-H292	>10	Lung
NCI-H295R	>10	Endocrine
NCIH441	>10	Lung
NCIH446	>10	Lung
NCI-H460	>10	Lung
NCI-H508	>10	Colon/GI
NCI-H520	>10	Lung
NCI-H596	>10	Lung
NCI-H661	>10	Lung
NCI-H69	>10	Lung
NCI-H747	>10	Colon/GI
OCUG-1	>10	Liver
OE19 ‎	>10	Head and Neck
OE21	3.4	Head and Neck
OE33	>10	Head and Neck
OVCAR3	>10	Female GU
PANC-1	>10	Pancreas
PC-3	>10	Prostate
Raji	>10	Haematopoietic and lymphoid
Ramos (RA 1)	>10	Haematopoietic and lymphoid
RD	>10	Soft Tissue
RKO	>10	Colon/GI
RKO-AS45-1	>10	Colon/GI
RKOE6	>10	Colon/GI
RL95-2	>10	Female GU
RPMI 6666	>10	Haematopoietic and lymphoid
RPMI 8226	>10	Haematopoietic and lymphoid
RPMI-7951	>10	Skin
SaOS2	>10	Soft Tissue
SCaBER	>10	Bladder
SCC-25	>10	Head and Neck
SCC-4	>10	Head and Neck
SCC-9	>10	Head and Neck
SH-4	>10	Skin
SHP-77	>10	Lung
SiHa	>10	Female GU
SJRH30	>10	Soft Tissue
SJSA1	>10	Soft Tissue
SK-BR-3	>10	Breast
SK-LMS-1	>10	Soft Tissue
SK-MEL-1	>10	Skin
SK-MEL-28	>10	Skin
SK-MEL-3	>10	Skin
SKMES1	>10	Lung
SK-N-AS	>10	CNS
SK-N-DZ	>10	CNS
SK-NEP-1	>10	Kidney
SK-N-FI	>10	CNS
SKO-007	0.168	Haematopoietic and lymphoid
SKOV3	>10	Female GU
SK-UT-1	>10	Soft Tissue
SNB-19	>10	CNS
SNU-1	>10	Colon/GI
SNU-16	>10	Colon/GI
SNU-423	>10	Liver
SNU-5	>10	Colon/GI
SR	>10	Haematopoietic and lymphoid
ST486	>10	Haematopoietic and lymphoid
SU.86.86	>10	Pancreas
SW1088	>10	CNS
SW-13	>10	Endocrine
SW1353	>10	Soft Tissue
SW1417	>10	Colon/GI
SW1463	>10	Colon/GI
SW1783	>10	CNS
SW403	>10	Colon/GI
SW48	>10	Colon/GI
SW480	>10	Colon/GI
SW579	>10	Endocrine
SW620	>10	Colon/GI
SW684	>10	Soft Tissue
SW837	>10	Colon/GI
SW872	>10	Soft Tissue
SW900	>10	Lung
SW948	>10	Colon/GI
SW954	>10	Female GU
SW962	>10	Female GU
SW982	>10	Soft Tissue
T24	>10	Bladder
T47D	>10	Breast
T98G	>10	CNS
TCCSUP	>10	Bladder
TE 381.T	>10	Soft Tissue
Thp1	>10	Haematopoietic and lymphoid
U-138MG	>10	CNS
U266B1	>10	Haematopoietic and lymphoid
U2OS	>10	Soft Tissue
U-87 MG	>10	CNS
UM-UC-3	>10	Bladder
WiDr	>10	Colon/GI
Y79	>10	Eye-retinoblastoma
YAPC	>10	Pancreas

## Sheet: LLY-507
Cell Line	IC50 (μM)	Tissue Type
5637	6.75	Bladder
22Rv1	1.06	Prostate
639-V	1.14	Bladder
647-V	1.48	Bladder
769-P	2.76	Kidney
786-O	2.1	Kidney
A101D	1.23	Skin
A172	1.96	CNS
A204	1.35	Soft Tissue
A375	1.91	Skin
A427	1.34	Lung
A431	6.35	Skin
A498	2.01	Kidney
A549	3.39	Lung
A-673	2.03	Soft Tissue
A7	2.54	Skin
ACHN	3.21	Kidney
AGS	1.27	Colon/GI
AN3 CA	2.42	Female GU
ARH-77	0.78	Haematopoietic and lymphoid
AsPC-1	3.01	Pancreas
AU565	1.25	Breast
BC-1	3.65	Haematopoietic and lymphoid
BE(2)C	3.31	CNS
BeWo	2.88	Female GU
BFTC-905	2.5	Bladder
BHT-101	1.43	Endocrine
BM-1604	4.82	Prostate
BPH1	3.49	Prostate
BT20	3.35	Breast
BT474	2.94	Breast
BT-549	3.29	Breast
BV-173	1.33	Haematopoietic and lymphoid
BxPC-3	2.87	Pancreas
C32	1.73	Skin
C32TG	2.36	Skin
C-33A	3.23	Female GU
C-4 I	2.06	Female GU
C-4 II	1.78	Female GU
Caki-1	2.79	Kidney
Caki-2	1.22	Kidney
Cal 27	2.52	Head and Neck
CAL-62	2.07	Endocrine
Calu1	2.85	Lung
Calu6	3.68	Lung
CAMA-1	2.93	Breast
CaOV3	2.6	Female GU
Capan-1	5.09	Pancreas
Capan-2	1.57	Pancreas
CCF-STTG1	5.82	CNS
CCRFCEM	1.79	Haematopoietic and lymphoid
CEM-C1	1.27	Haematopoietic and lymphoid
CFPAC-1	1.48	Pancreas
CGTH-W-1	2.87	Endocrine
ChaGoK1	1.23	Lung
CHL-1	2.57	Skin
CHP-212	2.1	CNS
CML-T1	1.1	Haematopoietic and lymphoid
Colo 201	1.06	Colon/GI
Colo 205	0.944	Colon/GI
Colo 320 HSR	2.74	Colon/GI
Colo 320DM	2.11	Colon/GI
COLO 829	1.75	Skin
COR-L105	1.11	Lung
COR-L23	2.21	Lung
CRO-AP2	2.26	Haematopoietic and lymphoid
D283 Med	2.51	CNS
Daoy	3.67	CNS
Daudi	0.857	Haematopoietic and lymphoid
DB	1.17	Haematopoietic and lymphoid
DBTRG-05MG	1.72	CNS
Detroit 562	1.75	Head and Neck
DK-MG	6.42	CNS
DLD-1	3.4	Colon/GI
DMS114	2.33	Lung
DMS273	0.987	Lung
DMS53	3.17	Lung
DOHH-2	0.263	Haematopoietic and lymphoid
DoTc2 4510	1.07	Female GU
DU145	4.13	Prostate
EB-3	0.329	Haematopoietic and lymphoid
EFM-19	2.68	Breast
EM-2	2.22	Haematopoietic and lymphoid
ES-2	1.32	Female GU
FaDu	2.36	Head and Neck
G-401	0.905	Kidney
G-402	2.19	Kidney
H4	1.88	CNS
HCT-116	2.66	Colon/GI
HCT-15	1.7	Colon/GI
HCT-8	2.52	Colon/GI
HEC-1-A	1.05	Female GU
HEL-92-1-7	3.53	Haematopoietic and lymphoid
HeLa	2.96	Female GU
HepG2	2.35	Liver
HLE	1.88	Liver
HLF	2.44	Liver
HMCB	2.86	Skin
HOS	2.13	Soft Tissue
HPAF-II	1.6	Pancreas
Hs 294T	2.48	Skin
Hs 578T	6.14	Breast
Hs 695T	6.65	Skin
HS 746T	4.29	Colon/GI
Hs 766T	2.75	Pancreas
HT	1.93	Haematopoietic and lymphoid
HT-1080	1.98	Soft Tissue
HT-1197	1.56	Bladder
HT1376	2.35	Bladder
HT-29	1.26	Colon/GI
HT-3	3.27	Female GU
HuCCT1	1.24	Liver
HUH-6 Clone 5	1.34	Liver
HuP-T4	3.48	Pancreas
J82	3.15	Bladder
JAR	2.88	Female GU
JEG-3	1.5	Female GU
J-RT3-T3-5	1.18	Haematopoietic and lymphoid
Jurkat	0.925	Haematopoietic and lymphoid
K562	3.21	Haematopoietic and lymphoid
KATO III	1.39	Colon/GI
KHOS-240S	1.31	Soft Tissue
KLE	3.21	Female GU
KPL-1	3.43	Breast
L-428	1.49	Haematopoietic and lymphoid
LNCaP	3.44	Prostate
LS1034	2.9	Colon/GI
LS-174T	1.47	Colon/GI
MALME3M	2.4	Skin
MCF7	3.11	Breast
MC-IXC	1.92	CNS
MDA MB 231	1.07	Breast
MDA MB 453	1.5	Breast
MDA MB 468	1.89	Breast
MDA-MB-436	3.03	Breast
MEG01	1.28	Haematopoietic and lymphoid
MES-SA	2.3	Soft Tissue
MeWo	1.98	Skin
MG-63	6.12	Soft Tissue
MHH-PREB-1	1.06	Haematopoietic and lymphoid
Mia PaCa-2	2.03	Pancreas
MOLT-16	1.11	Haematopoietic and lymphoid
MOLT-3	1.36	Haematopoietic and lymphoid
MT-3	1.24	Breast
MV-4-11	1.01	Haematopoietic and lymphoid
MX1	1.5	Haematopoietic and lymphoid
NALM-6	1.14	Haematopoietic and lymphoid
NCI-H292	2.69	Lung
NCI-H295R	4.84	Endocrine
NCIH441	5.63	Lung
NCIH446	3.16	Lung
NCI-H460	1.78	Lung
NCI-H508	3.09	Colon/GI
NCI-H520	2.7	Lung
NCI-H596	2.95	Lung
NCI-H661	3.39	Lung
NCI-H69	2.74	Lung
NCI-H747	2.32	Colon/GI
OCUG-1	2.34	Liver
OE19 ‎	2.52	Head and Neck
OE21	1.06	Head and Neck
OE33	2	Head and Neck
OVCAR3	3.95	Female GU
PANC-1	2.87	Pancreas
PC-3	2.77	Prostate
Raji	1.59	Haematopoietic and lymphoid
Ramos (RA 1)	1.04	Haematopoietic and lymphoid
RD	0.954	Soft Tissue
RKO	1.04	Colon/GI
RKO-AS45-1	1.11	Colon/GI
RKOE6	1.07	Colon/GI
RL95-2	1.29	Female GU
RPMI 6666	2.91	Haematopoietic and lymphoid
RPMI 8226	1.56	Haematopoietic and lymphoid
RPMI-7951	2.05	Skin
SaOS2	3.03	Soft Tissue
SCaBER	1.5	Bladder
SCC-25	2.52	Head and Neck
SCC-4	3.59	Head and Neck
SCC-9	1.18	Head and Neck
SH-4	1.15	Skin
SHP-77	1.65	Lung
SiHa	3.26	Female GU
SJRH30	1.23	Soft Tissue
SJSA1	1.47	Soft Tissue
SK-BR-3	1.17	Breast
SK-LMS-1	2.41	Soft Tissue
SK-MEL-1	1.9	Skin
SK-MEL-28	1.77	Skin
SK-MEL-3	1.39	Skin
SKMES1	1.18	Lung
SK-N-AS	1.81	CNS
SK-N-DZ	3.76	CNS
SK-NEP-1	3.18	Kidney
SK-N-FI	6.03	CNS
SKO-007	0.855	Haematopoietic and lymphoid
SKOV3	2.95	Female GU
SK-UT-1	1.41	Soft Tissue
SNB-19	2.52	CNS
SNU-1	1.19	Colon/GI
SNU-16	0.993	Colon/GI
SNU-423	1.11	Liver
SNU-5	3.32	Colon/GI
SR	0.708	Haematopoietic and lymphoid
ST486	0.955	Haematopoietic and lymphoid
SU.86.86	3.55	Pancreas
SW1088	1.18	CNS
SW-13	2.68	Endocrine
SW1353	2.98	Soft Tissue
SW1417	3.23	Colon/GI
SW1463	3.06	Colon/GI
SW1783	2.96	CNS
SW403	3.12	Colon/GI
SW48	1.35	Colon/GI
SW480	2.15	Colon/GI
SW579	2.98	Endocrine
SW620	3.08	Colon/GI
SW684	5.75	Soft Tissue
SW837	3.69	Colon/GI
SW872	2.53	Soft Tissue
SW900	3.22	Lung
SW948	3.91	Colon/GI
SW954	4.07	Female GU
SW962	3.38	Female GU
SW982	5.79	Soft Tissue
T24	2.94	Bladder
T47D	2.22	Breast
T98G	5.87	CNS
TCCSUP	2.26	Bladder
TE 381.T	1.99	Soft Tissue
Thp1	2.86	Haematopoietic and lymphoid
U-138MG	4.54	CNS
U266B1	1.26	Haematopoietic and lymphoid
U2OS	1.68	Soft Tissue
U-87 MG	2.85	CNS
UM-UC-3	2.91	Bladder
WiDr	0.838	Colon/GI
Y79	3.53	Eye-retinoblastoma
YAPC	2.87	Pancreas

## Sheet: EPZ028862 2D
Cell Line	IC50 (μM)	Tissue Type
5637	> 25	Bladder
639-V	> 25	Bladder
647-V	> 25	Bladder
BFTC-905	> 25	Bladder
HT-1197	> 25	Bladder
HT1376	> 25	Bladder
J82	> 25	Bladder
SCaBER	> 25	Bladder
T24	> 25	Bladder
TCCSUP	> 25	Bladder
UM-UC-3	> 25	Bladder
AU565	> 25	Breast
BT20	> 25	Breast
BT474	> 25	Breast
BT-549	> 25	Breast
CAMA-1	> 25	Breast
EFM-19	> 25	Breast
Hs 578T	> 25	Breast
KPL-1	> 25	Breast
MCF7	> 25	Breast
MDA MB 231	> 25	Breast
MDA MB 453	> 25	Breast
MDA MB 468	> 25	Breast
MDA-MB-436	> 25	Breast
MT-3	> 25	Breast
SK-BR-3	> 25	Breast
T47D	> 25	Breast
A172	> 25	CNS
BE(2)C	> 25	CNS
CCF-STTG1	> 25	CNS
CHP-212	> 25	CNS
D283 Med	> 25	CNS
Daoy	> 25	CNS
DBTRG-05MG	> 25	CNS
DK-MG	> 25	CNS
H4	> 25	CNS
MC-IXC	> 25	CNS
SK-N-AS	> 25	CNS
SK-N-DZ	> 25	CNS
SK-N-FI	> 25	CNS
SNB-19	> 25	CNS
SW1088	> 25	CNS
SW1783	> 25	CNS
T98G	> 25	CNS
U-138MG	> 25	CNS
U-87 MG	> 25	CNS
AGS	> 25	Colon/GI
Colo 201	> 25	Colon/GI
Colo 205	> 25	Colon/GI
Colo 320 HSR	> 25	Colon/GI
Colo 320DM	> 25	Colon/GI
DLD-1	> 25	Colon/GI
HCT-116	> 25	Colon/GI
HCT-15	> 25	Colon/GI
HCT-8	> 25	Colon/GI
HS 746T	> 25	Colon/GI
HT-29	> 25	Colon/GI
KATO III	> 25	Colon/GI
LS1034	> 25	Colon/GI
LS-174T	> 25	Colon/GI
NCI-H508	> 25	Colon/GI
NCI-H747	> 25	Colon/GI
RKO	> 25	Colon/GI
RKO-AS45-1	> 25	Colon/GI
RKOE6	> 25	Colon/GI
SNU-1	> 25	Colon/GI
SNU-16	> 25	Colon/GI
SNU-5	> 25	Colon/GI
SW1417	> 25	Colon/GI
SW1463	> 25	Colon/GI
SW403	> 25	Colon/GI
SW48	> 25	Colon/GI
SW480	> 25	Colon/GI
SW620	> 25	Colon/GI
SW837	> 25	Colon/GI
SW948	> 25	Colon/GI
WiDr	> 25	Colon/GI
BHT-101	> 25	Endocrine
CAL-62	> 25	Endocrine
CGTH-W-1	> 25	Endocrine
NCI-H295R	> 25	Endocrine
SW-13	> 25	Endocrine
SW579	> 25	Endocrine
Y79	> 25	Eye-retinoblastoma
AN3 CA	> 25	Female GU
BeWo	> 25	Female GU
C-33A	> 25	Female GU
C-4 I	> 25	Female GU
C-4 II	> 25	Female GU
CaOV3	> 25	Female GU
DoTc2 4510	> 25	Female GU
ES-2	> 25	Female GU
HEC-1-A	> 25	Female GU
HeLa	> 25	Female GU
HT-3	> 25	Female GU
JAR	> 25	Female GU
JEG-3	> 25	Female GU
KLE	> 25	Female GU
OVCAR3	> 25	Female GU
RL95-2	> 25	Female GU
SiHa	> 25	Female GU
SKOV3	> 25	Female GU
SW954	> 25	Female GU
SW962	> 25	Female GU
ARH-77	> 25	Haematopoietic and lymphoid
BC-1	> 25	Haematopoietic and lymphoid
BV-173	> 25	Haematopoietic and lymphoid
CCRFCEM	> 25	Haematopoietic and lymphoid
CEM-C1	> 25	Haematopoietic and lymphoid
CML-T1	> 25	Haematopoietic and lymphoid
CRO-AP2	> 25	Haematopoietic and lymphoid
Daudi	> 25	Haematopoietic and lymphoid
DB	> 25	Haematopoietic and lymphoid
DOHH-2	8.66	Haematopoietic and lymphoid
EB-3	> 25	Haematopoietic and lymphoid
EM-2	> 25	Haematopoietic and lymphoid
HEL-92-1-7	> 25	Haematopoietic and lymphoid
HT	> 25	Haematopoietic and lymphoid
J-RT3-T3-5	> 25	Haematopoietic and lymphoid
Jurkat	> 25	Haematopoietic and lymphoid
K562	> 25	Haematopoietic and lymphoid
L-428	> 25	Haematopoietic and lymphoid
MEG01	> 25	Haematopoietic and lymphoid
MHH-PREB-1	> 25	Haematopoietic and lymphoid
MOLT-16	> 25	Haematopoietic and lymphoid
MOLT-3	> 25	Haematopoietic and lymphoid
MV-4-11	> 25	Haematopoietic and lymphoid
MX1	> 25	Haematopoietic and lymphoid
NALM-6	> 25	Haematopoietic and lymphoid
Raji	> 25	Haematopoietic and lymphoid
Ramos (RA 1)	> 25	Haematopoietic and lymphoid
RPMI 6666	> 25	Haematopoietic and lymphoid
RPMI 8226	> 25	Haematopoietic and lymphoid
SKO-007	> 25	Haematopoietic and lymphoid
SR	> 25	Haematopoietic and lymphoid
ST486	> 25	Haematopoietic and lymphoid
Thp1	> 25	Haematopoietic and lymphoid
U266B1	> 25	Haematopoietic and lymphoid
Cal 27	> 25	Head and Neck
Detroit 562	> 25	Head and Neck
FaDu	> 25	Head and Neck
OE19	> 25	Head and Neck
OE21	> 25	Head and Neck
OE33	> 25	Head and Neck
SCC-25	> 25	Head and Neck
SCC-4	> 25	Head and Neck
SCC-9	> 25	Head and Neck
769-P	> 25	Kidney
786-O	> 25	Kidney
A498	> 25	Kidney
ACHN	> 25	Kidney
Caki-1	> 25	Kidney
Caki-2	> 25	Kidney
G-401	> 25	Kidney
G-402	> 25	Kidney
SK-NEP-1	> 25	Kidney
HepG2	> 25	Liver
HLE	> 25	Liver
HLF	> 25	Liver
HuCCT1	> 25	Liver
HUH-6 Clone 5	> 25	Liver
OCUG-1	> 25	Liver
SNU-423	> 25	Liver
A427	> 25	Lung
A549	> 25	Lung
Calu1	> 25	Lung
Calu6	> 25	Lung
ChaGoK1	> 25	Lung
COR-L105	> 25	Lung
COR-L23	> 25	Lung
DMS114	> 25	Lung
DMS273	> 25	Lung
DMS53	> 25	Lung
NCI-H292	> 25	Lung
NCIH441	> 25	Lung
NCIH446	> 25	Lung
NCI-H460	> 25	Lung
NCI-H520	> 25	Lung
NCI-H596	> 25	Lung
NCI-H661	> 25	Lung
NCI-H69	> 25	Lung
SHP-77	> 25	Lung
SKMES1	> 25	Lung
SW900	> 25	Lung
Wi38	> 25	Lung
AsPC-1	> 25	Pancreas
BxPC-3	> 25	Pancreas
Capan-1	> 25	Pancreas
Capan-2	> 25	Pancreas
CFPAC-1	> 25	Pancreas
HPAF-II	> 25	Pancreas
Hs 766T	> 25	Pancreas
HuP-T4	> 25	Pancreas
Mia PaCa-2	> 25	Pancreas
PANC-1	> 25	Pancreas
SU.86.86	> 25	Pancreas
YAPC	> 25	Pancreas
22Rv1	> 25	Prostate
BM-1604	> 25	Prostate
BPH1	> 25	Prostate
DU145	> 25	Prostate
LNCaP	> 25	Prostate
PC-3	> 25	Prostate
A101D	> 25	Skin
A375	> 25	Skin
A431	> 25	Skin
A7	> 25	Skin
C32	> 25	Skin
C32TG	> 25	Skin
CHL-1	> 25	Skin
COLO 829	> 25	Skin
HMCB	> 25	Skin
Hs 294T	> 25	Skin
Hs 695T	> 25	Skin
MALME3M	> 25	Skin
MeWo	> 25	Skin
RPMI-7951	> 25	Skin
SH-4	> 25	Skin
SK-MEL-1	> 25	Skin
SK-MEL-28	> 25	Skin
SK-MEL-3	> 25	Skin
A204	> 25	Soft Tissue
A-673	> 25	Soft Tissue
HOS	> 25	Soft Tissue
HT-1080	> 25	Soft Tissue
KHOS-240S	> 25	Soft Tissue
MES-SA	> 25	Soft Tissue
MG-63	> 25	Soft Tissue
RD	> 25	Soft Tissue
SaOS2	> 25	Soft Tissue
SJRH30	> 25	Soft Tissue
SJSA1	> 25	Soft Tissue
SK-LMS-1	> 25	Soft Tissue
SK-UT-1	> 25	Soft Tissue
SW1353	> 25	Soft Tissue
SW684	> 25	Soft Tissue
SW872	> 25	Soft Tissue
SW982	> 25	Soft Tissue
TE 381.T	> 25	Soft Tissue
U2OS	> 25	Soft Tissue

## Sheet: EPZ028862 3D
Cell Line	IC50 (μM)	Tissue Type
5637	0.231	Bladder
639-V	>25	Bladder
647-V	>25	Bladder
BFTC-905	>25	Bladder
HT-1197	>25	Bladder
HT1376	>25	Bladder
J82	>25	Bladder
SCaBER	>25	Bladder
AU565	>25	Breast
BT20	>25	Breast
BT474	>25	Breast
CAMA-1	>25	Breast
EFM-19	>25	Breast
KPL-1	>25	Breast
MCF7	>25	Breast
MDA MB 453	>25	Breast
MDA-MB-436	>25	Breast
MT-3	>25	Breast
SK-BR-3	>25	Breast
T47D	>25	Breast
BE(2)C	>25	CNS
T98G	>25	CNS
A172	>25	CNS
D283 Med	>25	CNS
MC-IXC	>25	CNS
SK-N-AS	>25	CNS
SK-N-DZ	>25	CNS
SK-N-FI	>25	CNS
SNB-19	>25	CNS
SW1088	>25	CNS
SW1783	>25	CNS
U-87 MG	>25	CNS
Colo 201	>25	Colon/GI
Colo 205	>25	Colon/GI
Colo 320 HSR	>25	Colon/GI
Colo 320DM	>25	Colon/GI
DLD-1	>25	Colon/GI
HCT-116	>25	Colon/GI
HCT-15	>25	Colon/GI
HCT-8	>25	Colon/GI
HT-29	>25	Colon/GI
LS1034	>25	Colon/GI
LS-174T	>25	Colon/GI
NCI-H508	>25	Colon/GI
RKO	>25	Colon/GI
RKO-AS45-1	>25	Colon/GI
SW1417	>25	Colon/GI
SW403	>25	Colon/GI
SW48	>25	Colon/GI
SW837	>25	Colon/GI
SW948	>25	Colon/GI
WiDr	>25	Colon/GI
RKOE6	>25	Colon/GI
SW1463	>25	Colon/GI
HS 746T	>25	Colon/GI
KATO III	>25	Colon/GI
SNU-1	>25	Colon/GI
SNU-16	>25	Colon/GI
SNU-5	>25	Colon/GI
BHT-101	>25	Endocrine
CGTH-W-1	>25	Endocrine
Y79	>25	Eye-retinoblastoma
C-4 I	>25	Female GU
C-4 II	>25	Female GU
DoTc2 4510	>25	Female GU
HT-3	>25	Female GU
SiHa	>25	Female GU
CaOV3	>25	Female GU
ES-2	>25	Female GU
OVCAR3	>25	Female GU
SKOV3	>25	Female GU
BeWo	>25	Female GU
JAR	>25	Female GU
JEG-3	>25	Female GU
AN3 CA	>25	Female GU
HEC-1-A	>25	Female GU
RL95-2	>25	Female GU
SW962	>25	Female GU
ARH-77	>25	Haematopoietic and lymphoid
K562	>25	Haematopoietic and lymphoid
RPMI 6666	>25	Haematopoietic and lymphoid
OE19	>25	Head and Neck
OE33	>25	Head and Neck
Cal 27	>25	Head and Neck
Detroit 562	>25	Head and Neck
FaDu	>25	Head and Neck
SCC-25	>25	Head and Neck
OE21	>25	Head and Neck
786-O	>25	Kidney
A498	>25	Kidney
ACHN	>25	Kidney
Caki-1	>25	Kidney
G-401	>25	Kidney
SK-NEP-1	>25	Kidney
HepG2	>25	Liver
HLF	0.776	Liver
HUH-6 Clone 5	>25	Liver
OCUG-1	>25	Liver
COR-L105	>25	Lung
A549	>25	Lung
COR-L23	>25	Lung
DMS273	>25	Lung
NCI-H292	>25	Lung
NCI-H460	>25	Lung
NCI-H520	>25	Lung
NCI-H596	>25	Lung
NCI-H69	>25	Lung
SHP-77	>25	Lung
NCIH446	>25	Lung
SW900	>25	Lung
SKMES1	>25	Lung
NCIH441	>25	Lung
DMS53	>25	Lung
AsPC-1	>25	Pancreas
BxPC-3	>25	Pancreas
Capan-2	>25	Pancreas
CFPAC-1	>25	Pancreas
HPAF-II	>25	Pancreas
Hs 766T	>25	Pancreas
HuP-T4	>25	Pancreas
PANC-1	>25	Pancreas
SU.86.86	>25	Pancreas
YAPC	>25	Pancreas
22Rv1	>25	Prostate
BM-1604	>25	Prostate
DU145	>25	Prostate
LNCaP	>25	Prostate
PC-3	>25	Prostate
C32	>25	Skin
MeWo	>25	Skin
A101D	>25	Skin
A431	>25	Skin
CHL-1	>25	Skin
SH-4	>25	Skin
SK-MEL-28	>25	Skin
SJSA1	>25	Soft Tissue
A204	>25	Soft Tissue
SJRH30	>25	Soft Tissue
A-673	>25	Soft Tissue
MES-SA	>25	Soft Tissue
RD	>25	Soft Tissue
SK-LMS-1	>25	Soft Tissue
SW684	>25	Soft Tissue
SW872	>25	Soft Tissue

## Sheet: SMYD2 CPS
CELL_LINE	Avg(LOGP)
RERFLCMS_LUNG	-0.0025
VAESBJ_SOFT_TISSUE	-0.003
HUCCT1_BILIARY_TRACT	-0.011
SW1271_LUNG	-0.0125
PK1_PANCREAS	-0.0135
SU8686_PANCREAS	-0.018
DLD1_LARGE_INTESTINE	-0.0205
U2OS_BONE	-0.0205
PK45H_PANCREAS	-0.022
HSC4_UPPER_AERODIGESTIVE_TRACT	-0.0245
HCC15_LUNG	-0.031
NCIH838_LUNG	-0.0315
MSTO211H_LUNG	-0.032
NCIH1651_LUNG	-0.0325
NCIH647_LUNG	-0.0355
PANC0504_PANCREATIC	-0.037
NCIH2228_LUNG	-0.042
PANC0813_PANCREAS	-0.043
TCCSUP_URINARY_TRACT	-0.0453333
NCIH2066_LUNG	-0.046
DANG_PANCREAS	-0.046
SNU449_LIVER	-0.0505
HS766T_PANCREAS	-0.052
A427_LUNG	-0.052
RERFLCAI_LUNG	-0.054
NCIH1650_LUNG	-0.055
RCCMF_KIDNEY	-0.055
T3M4_PANCREAS	-0.057
HCC1428_BREAST	-0.06
CALU6_LUNG	-0.0605
CALU1_LUNG	-0.061
VMRCRCZ_KIDNEY	-0.062
VMCUB1_URINARY_TRACT	-0.0635
OE21_OESOPHAGUS	-0.065
HAP1CREBBPKO_HAEMATOPOIETIC_AND_LYMPHOID_TISSUE	-0.0655
MFE280_ENDOMETRIUM	-0.067
LIXC004NA_LIVER	-0.0695
A2058_SKIN	-0.07
NCIH1944_LUNG	-0.072
NCIH520_LUNG	-0.072
NCIH1573_LUNG	-0.0725
PANC1005_PANCREAS	-0.0735
OCIM1_HAEMATOPOIETIC_AND_LYMPHOID_TISSUE	-0.0745
LS123_LARGE_INTESTINE	-0.0785
T84_LARGE_INTESTINE	-0.079
SW48_LARGE_INTESTINE	-0.08
LK2_LUNG	-0.083
FARAGE_HAEMATOPOIETIC_AND_LYMPHOID_TISSUE	-0.084
WM2664_SKIN	-0.088
MEWO_SKIN	-0.088
KP4_PANCREAS	-0.09
TE1_OESOPHAGUS	-0.0935
KMRC20_KIDNEY	-0.094
DV90_LUNG	-0.0945
SCC25_UPPER_AERODIGESTIVE_TRACT	-0.097
SBC5_LUNG	-0.0975
CHL1_SKIN	-0.098
YD10B_upper_aerodigestive_tract	-0.0995
HLF_LIVER	-0.101
LN18_CENTRAL_NERVOUS_SYSTEM	-0.1025
TE6_OESOPHAGUS	-0.103
CORL23_LUNG	-0.104
BXPC3_PANCREAS	-0.109
JMSU1_URINARY_TRACT	-0.1105
NCIH1703_LUNG	-0.1105
NCIH2029_LUNG	-0.1125
PAXC008_PANCREAS	-0.114
DMS114_LUNG	-0.115
HGC27_STOMACH	-0.1155
TE8_OESOPHAGUS	-0.1185
A2780_OVARY	-0.121
SW1573_LUNG	-0.1225
CACO2_LARGE_INTESTINE	-0.123
TE5_OESOPHAGUS	-0.1245
647V_URINARY_TRACT	-0.125
HEC1A_ENDOMETRIUM	-0.127
NCIH1993_LUNG	-0.127
HAP1PARENTAL_HAEMATOPOIETIC_AND_LYMPHOID_TISSUE	-0.128
NCIH2009_LUNG	-0.128
LS411N_LARGE_INTESTINE	-0.13
MIAPACA2_PANCREAS	-0.13
HAP1EP300KO_HAEMATOPOIETIC_AND_LYMPHOID_TISSUE	-0.1305
OCI-AML5_HEMATOPOIETIC_AND_LYMPHOID_TISSUE	-0.1305
SW620_LARGE_INTESTINE	-0.1345
SKNDZ_AUTONOMIC_GANGLIA	-0.1385
SCC4_UPPER_AERODIGESTIVE_TRACT	-0.139
TOV21G_OVARY	-0.141
MDAMB468_BREAST	-0.1415
NCIH441_LUNG	-0.1435
EOL1_HAEMATOPOIETIC_AND_LYMPHOID_TISSUE	-0.144
OV7_OVARY	-0.1465
HCC38_BREAST	-0.148
RCCFG2_KIDNEY	-0.148
G292CLONEA141B1_BONE	-0.1495
NCIH1792_LUNG	-0.1515
MDAMB157_BREAST	-0.152
CALU3_LUNG	-0.1525
MFE296_ENDOMETRIUM	-0.155
NCIH23_LUNG	-0.1555
HPAFII_PANCREAS	-0.1575
SKNAS_AUTONOMIC_GANGLIA	-0.159
LOVO_LARGE_INTESTINE	-0.169
HOS_BONE	-0.1695
SJSA1_BONE	-0.1695
VMRCRCW_KIDNEY	-0.1715
COLO680N_OESOPHAGUS	-0.1735
LS1034_LARGE_INTESTINE	-0.1745
CLS439_URINARY_TRACT	-0.1745
NCIH2122_LUNG	-0.1805
OCIM2_HAEMATOPOIETIC_AND_LYMPHOID_TISSUE	-0.1815
ASPC1_PANCREAS	-0.1825
COV434_OVARY	-0.18475
YD8_UPPER_AERODIGESTIVE_TRACT	-0.185
KLM1_PANCREAS	-0.1855
HBCLS1_URINARY_TRACT	-0.190667
MDAMB361_BREAST	-0.1915
MDAMB231_BREAST	-0.193
YD38_UPPER_AERODIGESTIVE_TRACT	-0.194
NCIH727_LUNG	-0.1945
SW900_LUNG	-0.195
PANC1_PANCREAS	-0.196
A549_LUNG	-0.197565
P31FUJ_HAEMATOPOIETIC_AND_LYMPHOID_TISSUE	-0.198
P31FUJ_HEMATOPOIETIC_AND_LYMPHOID_TISSUE	-0.1985
GCT_LUNG	-0.2005
NCIH2172_LUNG	-0.201
HT29_LARGE_INTESTINE	-0.2075
HEC151_ENDOMETRIUM	-0.208
NOMO1_HEMATOPOIETIC_AND_LYMPHOID_TISSUE	-0.211
NCIH2023_LUNG	-0.2115
IGR1_SKIN	-0.2125
143B_BONE	-0.2135
5637_URINARY_TRACT	-0.214
SW1710_URINARY_TRACT	-0.215
LS180_LARGE_INTESTINE	-0.2225
SKM1_HEMATOPOIETIC_AND_LYMPHOID_TISSUE	-0.2225
RC124_KIDNEY	-0.23
NCIH322_LUNG	-0.23
BFTC909_KIDNEY	-0.231333
NCIH1437_LUNG	-0.232
KARPAS422_HAEMATOPOIETIC_AND_LYMPHOID_TISSUE	-0.2335
SNU387_LIVER	-0.234
RCCGS_KIDNEY	-0.235
MCAS_OVARY	-0.237
ABC1_LUNG	-0.2415
RT11284_URINARY_TRACT	-0.2475
NCIH810_LUNG	-0.249
MKN1_STOMACH	-0.25
EFO027_OVARY	-0.25
HCT15_LARGE_INTESTINE	-0.2505
RKO_LARGE_INTESTINE	-0.2515
OV90_OVARY	-0.252
PANC0203_PANCREAS	-0.257
AN3CA_ENDOMETRIUM	-0.2605
KYSE140_OESOPHAGUS	-0.263
OCI-AML2_HEMATOPOIETIC_AND_LYMPHOID_TISSUE	-0.2635
TUHR10TKB_KIDNEY	-0.271
SKNSH_AUTONOMIC_GANGLIA	-0.2715
GP2D_LARGE_INTESTINE	-0.2715
SKNFI_AUTONOMIC_GANGLIA	-0.273
RMGI_OVARY	-0.2745
PATU8988S_PANCREAS	-0.2785
NCIH226_LUNG	-0.2795
PANC0403_PANCREAS	-0.2795
NCIH1693_LUNG	-0.282
J82_URINARY_TRACT	-0.285
SW1990_PANCREAS	-0.2865
TYKNU_OVARY	-0.2915
TE10_OESOPHAGUS	-0.2935
SW403_LARGE_INTESTINE	-0.296
CAPAN2_PANCREAS	-0.297
HCC1937_BREAST	-0.2975
MOLM13_HEMATOPOIETIC_AND_LYMPHOID_TISSUE	-0.304
UBLC1_URINARY_TRACT	-0.3045
A673_BONE	-0.3075
NCIH2347_LUNG	-0.309
NCIH1563_LUNG	-0.3115
TT_OESOPHAGUS	-0.312
NCIH1048_LUNG	-0.3135
BT549_BREAST	-0.3145
HBCLS2_URINARY_TRACT	-0.318
TE9_OESOPHAGUS	-0.321
PK59_PANCREAS	-0.323
OE19_OESOPHAGUS	-0.3275
SKOV3_OVARY	-0.3285
HEC1B_ENDOMETRIUM	-0.3315
UMUC3_URINARY_TRACT	-0.3315
NCIH1734_LUNG	-0.3315
NCIH358_LUNG	-0.333
SF9427_CENTRAL_NERVOUS_SYSTEM	-0.3335
HCC827_LUNG	-0.336
KURAMOCHI_OVARY	-0.3395
TUHR4TKB_KIDNEY	-0.341
QGP1_PANCREAS	-0.3425
OAW42_OVARY	-0.3455
PANC0213_PANCREAS	-0.3465
NCIH2030_LUNG	-0.34825
SKHEP1_LIVER	-0.3515
HPAC_PANCREAS	-0.352
HS578T_BREAST	-0.354
LS513_LARGE_INTESTINE	-0.357
NCIH460_LUNG	-0.361
CAL54_KIDNEY	-0.361
KYSE150_OESOPHAGUS	-0.364333
JHH7_LIVER	-0.3645
SCABER_URINARY_TRACT	-0.3655
A704_KIDNEY	-0.3665
639V_URINARY_TRACT	-0.371
KNS62_LUNG	-0.3715
NCIH2110_LUNG	-0.372
NCIH1975_LUNG	-0.3725
HSC3_UPPER_AERODIGESTIVE_TRACT	-0.378
RT4_URINARY_TRACT	-0.378333
BICR18_UPPER_AERODIGESTIVE_TRACT	-0.379
NCIH1793_LUNG	-0.379
NCIH2126_LUNG	-0.3835
T47D_BREAST	-0.384
SNU423_LIVER	-0.3865
HUPT3_PANCREAS	-0.3895
NCIH661_LUNG	-0.398
HT1197_URINARY_TRACT	-0.403
KYSE180_OESOPHAGUS	-0.407
HCT116_LARGE_INTESTINE	-0.4075
OVISE_OVARY	-0.4075
CHP212_AUTONOMIC_GANGLIA	-0.4125
SKLMS1_SOFT_TISSUE	-0.418
HCC1187_BREAST	-0.4305
KMRC2_KIDNEY	-0.431
PATU8902_PANCREAS	-0.4325
KYSE510_OESOPHAGUS	-0.4345
IALM_LUNG	-0.44
TE11_OESOPHAGUS	-0.443667
NB1_AUTONOMIC_GANGLIA	-0.446667
RCCER_KIDNEY	-0.448
CAL29_URINARY_TRACT	-0.4555
AGS_STOMACH	-0.456
GI1_CENTRAL_NERVOUS_SYSTEM	-0.4565
SNGM_ENDOMETRIUM	-0.463
ECGI10_OESOPHAGUS	-0.4705
HUPT4_PANCREAS	-0.4775
NCIH2085_LUNG	-0.479
NCIH1299_LUNG	-0.482778
SKNBE2_AUTONOMIC_GANGLIA	-0.485
SW872_SOFT_TISSUE	-0.4925
KU1919_URINARY_TRACT	-0.4925
A101D_SKIN	-0.493
PSN1_PANCREAS	-0.5025
OE33_OESOPHAGUS	-0.5035
TE15_OESOPHAGUS	-0.5095
CAPAN1_PANCREAS	-0.5125
CAOV3_OVARY	-0.5245
PAX012_PANCREAS	-0.5265
TE4_OESOPHAGUS	-0.539333
BC3C_URINARY_TRACT	-0.5505
SW780_URINARY_TRACT	-0.5505
LUDLU1_LUNG	-0.554
MG63_BONE	-0.5555
BFTC905_URINARY_TRACT	-0.568
HCC1143_BREAST	-0.573
TE14_OESOPHAGUS	-0.5775
OSRC2_KIDNEY	-0.5805
OCI-AML3_HEMATOPOIETIC_AND_LYMPHOID_TISSUE	-0.5845
T24_URINARY_TRACT	-0.59
CAKI1_KIDNEY	-0.5925
RCCWK_KIDNEY	-0.599
RPMI7951_SKIN	-0.602
CAKI2_KIDNEY	-0.6045
RT112_URINARY_TRACT	-0.6085
KYSE70_OESOPHAGUS	-0.614667
HT1376_URINARY_TRACT	-0.619667
PAXC010_PANCREAS	-0.6215
SKBR3_BREAST	-0.622
A498_KIDNEY	-0.641333
769P_KIDNEY	-0.643429
YAPC_PANCREAS	-0.655
KYSE30_OESOPHAGUS	-0.659
THP1_HEMATOPOIETIC_AND_LYMPHOID_TISSUE	-0.6625
TUHR14TKB_KIDNEY	-0.671
KP2_PANCREAS	-0.671
ECA109_OESOPHAGUS	-0.6755
MDAMB436_BREAST	-0.697
PAXC003_PANCREAS	-0.701
MCF10A_BREAST_NONTRANSFORMED	-0.704
NCIH2196_LUNG	-0.7095
MDAMB415_BREAST	-0.7175
NCIH522_LUNG	-0.718
KYSE270_OESOPHAGUS	-0.725
OVMANA_OVARY	-0.732
MDAMB453_BREAST	-0.7345
KYSE410_OESOPHAGUS	-0.7375
MDAMB134VI_BREAST	-0.7445
A375_SKIN	-0.745667
786O_KIDNEY	-0.748167
PANC0327_PANCREAS	-0.755
BT20_BREAST	-0.756
C2BBE1_LARGE_INTESTINE	-0.781
ACHN_KIDNEY	-0.783
A204_SOFT_TISSUE	-0.807
SAOS2_BONE	-0.8075
KNS42_CENTRAL_NERVOUS_SYSTEM	-0.815
HCC1806_BREAST	-0.8165
NUGC3_STOMACH	-0.817
KMBC2_URINARY_TRACT	-0.82
HSC2_UPPER_AERODIGESTIVE_TRACT	-0.823
NCIH1568_LUNG	-0.8375
SNU349_KIDNEY	-0.887
RCCJW_KIDNEY	-0.906
DMS53_LUNG	-0.9215
SUM149PT_BREAST	-0.93
HS729_SOFT_TISSUE	-0.9375
JHOC5_OVARY	-0.9495
HT144_SKIN	-1.2475
SNU1272_KIDNEY	-2.2315

## Sheet: SMYD3 CPS
CELL_LINE	Avg(LOGP)
NCIH2009_LUNG	-0.004
KYSE270_OESOPHAGUS	-0.0045
NCIH441_LUNG	-0.006
TUHR10TKB_KIDNEY	-0.0075
SAOS2_BONE	-0.01
IALM_LUNG	-0.011
HT29_LARGE_INTESTINE	-0.012
MDAMB361_BREAST	-0.019
KP4_PANCREAS	-0.021
OSRC2_KIDNEY	-0.023
A204_SOFT_TISSUE	-0.024
PANC0327_PANCREAS	-0.026
NCIH23_LUNG	-0.0265
KLM1_PANCREAS	-0.027
NCIH1734_LUNG	-0.034
BT20_BREAST	-0.036
SCC25_UPPER_AERODIGESTIVE_TRACT	-0.0375
U2OS_BONE	-0.0375
VAESBJ_SOFT_TISSUE	-0.041
HT1376_URINARY_TRACT	-0.044
NCIH1573_LUNG	-0.044
KMRC20_KIDNEY	-0.046
HEC1B_ENDOMETRIUM	-0.048
HSC3_UPPER_AERODIGESTIVE_TRACT	-0.0495
HEC1A_ENDOMETRIUM	-0.0505
DLD1_LARGE_INTESTINE	-0.0525
KYSE510_OESOPHAGUS	-0.054
HS729_SOFT_TISSUE	-0.056
NCIH1693_LUNG	-0.0595
LIXC004NA_LIVER	-0.0615
RERFLCMS_LUNG	-0.0645
NCIH522_LUNG	-0.065
T84_LARGE_INTESTINE	-0.0725
NCIH1650_LUNG	-0.074
OE21_OESOPHAGUS	-0.0755
CHL1_SKIN	-0.081
DMS114_LUNG	-0.082
NCIH1703_LUNG	-0.0835
MSTO211H_LUNG	-0.085
OAW42_OVARY	-0.087
CAPAN2_PANCREAS	-0.0885
TE8_OESOPHAGUS	-0.09
HCC1143_BREAST	-0.097
HAP1CREBBPKO_HAEMATOPOIETIC_AND_LYMPHOID_TISSUE	-0.1
KYSE180_OESOPHAGUS	-0.1005
NCIH1048_LUNG	-0.101
BXPC3_PANCREAS	-0.1035
NCIH2126_LUNG	-0.1115
NCIH2066_LUNG	-0.1125
DMS53_LUNG	-0.1145
RC124_KIDNEY	-0.1155
NCIH810_LUNG	-0.116
AN3CA_ENDOMETRIUM	-0.117
KYSE410_OESOPHAGUS	-0.117
TE5_OESOPHAGUS	-0.119
MDAMB134VI_BREAST	-0.1225
SW872_SOFT_TISSUE	-0.126
MEWO_SKIN	-0.127
LK2_LUNG	-0.1275
TOV21G_OVARY	-0.13
HGC27_STOMACH	-0.131
TE1_OESOPHAGUS	-0.1315
MDAMB231_BREAST	-0.1345
TE6_OESOPHAGUS	-0.139
IGR1_SKIN	-0.146
PATU8902_PANCREAS	-0.149
NCIH2196_LUNG	-0.1495
RERFLCAI_LUNG	-0.154
HCC38_BREAST	-0.1545
ECGI10_OESOPHAGUS	-0.156
RKO_LARGE_INTESTINE	-0.1565
GCT_LUNG	-0.158
YAPC_PANCREAS	-0.1625
TE14_OESOPHAGUS	-0.1645
CAOV3_OVARY	-0.1675
HCT15_LARGE_INTESTINE	-0.168
HCC1428_BREAST	-0.1735
SNU1272_KIDNEY	-0.1735
SUM149PT_BREAST	-0.174
LS180_LARGE_INTESTINE	-0.1775
QGP1_PANCREAS	-0.1835
KMBC2_URINARY_TRACT	-0.187
SKBR3_BREAST	-0.189
UBLC1_URINARY_TRACT	-0.19
HEC151_ENDOMETRIUM	-0.1905
OE19_OESOPHAGUS	-0.1945
HCC15_LUNG	-0.209
A375_SKIN	-0.209667
YD38_UPPER_AERODIGESTIVE_TRACT	-0.2115
ECA109_OESOPHAGUS	-0.214
NCIH2172_LUNG	-0.2185
EFO027_OVARY	-0.221
NCIH2110_LUNG	-0.2225
ABC1_LUNG	-0.225
A101D_SKIN	-0.23
TE10_OESOPHAGUS	-0.23
HS578T_BREAST	-0.231
NCIH226_LUNG	-0.234
YD8_UPPER_AERODIGESTIVE_TRACT	-0.2355
HUCCT1_BILIARY_TRACT	-0.24
LN18_CENTRAL_NERVOUS_SYSTEM	-0.2405
VMRCRCW_KIDNEY	-0.242
COLO680N_OESOPHAGUS	-0.2425
GP2D_LARGE_INTESTINE	-0.2425
T3M4_PANCREAS	-0.2445
OVMANA_OVARY	-0.2455
SKNDZ_AUTONOMIC_GANGLIA	-0.25
NOMO1_HEMATOPOIETIC_AND_LYMPHOID_TISSUE	-0.2505
CALU3_LUNG	-0.255
TCCSUP_URINARY_TRACT	-0.257
LS1034_LARGE_INTESTINE	-0.258
HLF_LIVER	-0.261
HS766T_PANCREAS	-0.261
PANC0504_PANCREATIC	-0.2625
J82_URINARY_TRACT	-0.2635
KU1919_URINARY_TRACT	-0.2655
SW620_LARGE_INTESTINE	-0.267
CORL23_LUNG	-0.268
A704_KIDNEY	-0.2685
TE11_OESOPHAGUS	-0.269
G292CLONEA141B1_BONE	-0.271
P31FUJ_HAEMATOPOIETIC_AND_LYMPHOID_TISSUE	-0.276
JHH7_LIVER	-0.28
KNS62_LUNG	-0.281
RCCMF_KIDNEY	-0.2835
SNGM_ENDOMETRIUM	-0.2845
CAKI1_KIDNEY	-0.287
LS411N_LARGE_INTESTINE	-0.2905
CAL54_KIDNEY	-0.2925
CACO2_LARGE_INTESTINE	-0.2965
VMRCRCZ_KIDNEY	-0.298
BC3C_URINARY_TRACT	-0.3015
HT144_SKIN	-0.302
HSC2_UPPER_AERODIGESTIVE_TRACT	-0.311
SW1573_LUNG	-0.3115
TUHR14TKB_KIDNEY	-0.3145
SW48_LARGE_INTESTINE	-0.3165
SNU449_LIVER	-0.3175
SCABER_URINARY_TRACT	-0.3195
SJSA1_BONE	-0.32
SBC5_LUNG	-0.32
MG63_BONE	-0.321
MFE296_ENDOMETRIUM	-0.324
SKOV3_OVARY	-0.3245
NCIH1993_LUNG	-0.3255
DANG_PANCREAS	-0.327
GI1_CENTRAL_NERVOUS_SYSTEM	-0.3295
SW1990_PANCREAS	-0.332
SNU387_LIVER	-0.3325
MDAMB157_BREAST	-0.333
SNU349_KIDNEY	-0.337
PAX012_PANCREAS	-0.34
KYSE150_OESOPHAGUS	-0.341
EOL1_HAEMATOPOIETIC_AND_LYMPHOID_TISSUE	-0.3445
RMGI_OVARY	-0.3445
NCIH2030_LUNG	-0.34525
SKNBE2_AUTONOMIC_GANGLIA	-0.3455
MKN1_STOMACH	-0.352
DV90_LUNG	-0.3525
T24_URINARY_TRACT	-0.355
647V_URINARY_TRACT	-0.3585
UMUC3_URINARY_TRACT	-0.3585
OE33_OESOPHAGUS	-0.361
HCT116_LARGE_INTESTINE	-0.361
786O_KIDNEY	-0.361667
PK1_PANCREAS	-0.3635
MDAMB436_BREAST	-0.374
TE9_OESOPHAGUS	-0.376
PK59_PANCREAS	-0.3765
YD10B_upper_aerodigestive_tract	-0.377
HBCLS1_URINARY_TRACT	-0.378
BFTC909_KIDNEY	-0.379833
SW900_LUNG	-0.3815
A498_KIDNEY	-0.382667
5637_URINARY_TRACT	-0.383
NCIH1299_LUNG	-0.384222
CLS439_URINARY_TRACT	-0.39075
NCIH2122_LUNG	-0.391
CAPAN1_PANCREAS	-0.396
SNU423_LIVER	-0.3995
C2BBE1_LARGE_INTESTINE	-0.4
RCCGS_KIDNEY	-0.4015
HCC1187_BREAST	-0.404
A673_BONE	-0.4045
HCC827_LUNG	-0.4055
CAKI2_KIDNEY	-0.408
SKHEP1_LIVER	-0.419
OV90_OVARY	-0.42
NCIH1793_LUNG	-0.4235
PK45H_PANCREAS	-0.4295
NCIH2023_LUNG	-0.4295
769P_KIDNEY	-0.431
HT1197_URINARY_TRACT	-0.438
PANC1005_PANCREAS	-0.4395
HAP1EP300KO_HAEMATOPOIETIC_AND_LYMPHOID_TISSUE	-0.441
NB1_AUTONOMIC_GANGLIA	-0.442667
OCIM1_HAEMATOPOIETIC_AND_LYMPHOID_TISSUE	-0.443
NCIH1944_LUNG	-0.452
HAP1PARENTAL_HAEMATOPOIETIC_AND_LYMPHOID_TISSUE	-0.464
HCC1806_BREAST	-0.4655
NCIH2029_LUNG	-0.4655
PSN1_PANCREAS	-0.468
NCIH1651_LUNG	-0.469
OV7_OVARY	-0.4695
MFE280_ENDOMETRIUM	-0.4735
LS123_LARGE_INTESTINE	-0.4755
WM2664_SKIN	-0.477
A2058_SKIN	-0.4795
PAXC010_PANCREAS	-0.4805
RPMI7951_SKIN	-0.4815
SF9427_CENTRAL_NERVOUS_SYSTEM	-0.491
NCIH1568_LUNG	-0.4915
NCIH838_LUNG	-0.494
HOS_BONE	-0.511
KYSE140_OESOPHAGUS	-0.5135
AGS_STOMACH	-0.5145
BT549_BREAST	-0.517
NCIH520_LUNG	-0.5185
KYSE70_OESOPHAGUS	-0.523667
NCIH1975_LUNG	-0.5275
T47D_BREAST	-0.53
KNS42_CENTRAL_NERVOUS_SYSTEM	-0.534
LOVO_LARGE_INTESTINE	-0.5355
MDAMB453_BREAST	-0.537
HUPT3_PANCREAS	-0.538
ACHN_KIDNEY	-0.542
TE15_OESOPHAGUS	-0.5425
NCIH358_LUNG	-0.5555
PANC0203_PANCREAS	-0.5555
CALU1_LUNG	-0.559
COV434_OVARY	-0.55925
NCIH322_LUNG	-0.5615
PANC0403_PANCREAS	-0.5685
SKNSH_AUTONOMIC_GANGLIA	-0.57
TT_OESOPHAGUS	-0.57
MDAMB468_BREAST	-0.575
RT4_URINARY_TRACT	-0.584667
TUHR4TKB_KIDNEY	-0.594
NCIH727_LUNG	-0.6005
NCIH2347_LUNG	-0.6055
MOLM13_HEMATOPOIETIC_AND_LYMPHOID_TISSUE	-0.608
NCIH661_LUNG	-0.61
KYSE30_OESOPHAGUS	-0.610667
CHP212_AUTONOMIC_GANGLIA	-0.614
639V_URINARY_TRACT	-0.619
CALU6_LUNG	-0.621
RCCWK_KIDNEY	-0.6255
PANC0813_PANCREAS	-0.631
TE4_OESOPHAGUS	-0.632667
HSC4_UPPER_AERODIGESTIVE_TRACT	-0.634
RT112_URINARY_TRACT	-0.635
RCCFG2_KIDNEY	-0.644
RCCER_KIDNEY	-0.644
SW780_URINARY_TRACT	-0.644
RT11284_URINARY_TRACT	-0.6455
MIAPACA2_PANCREAS	-0.667
A2780_OVARY	-0.6745
A549_LUNG	-0.678522
NCIH1563_LUNG	-0.6795
A427_LUNG	-0.6825
HCC1937_BREAST	-0.688
SW1710_URINARY_TRACT	-0.689
OCI-AML5_HEMATOPOIETIC_AND_LYMPHOID_TISSUE	-0.7085
OCIM2_HAEMATOPOIETIC_AND_LYMPHOID_TISSUE	-0.7095
143B_BONE	-0.7125
NCIH1437_LUNG	-0.717
PANC0213_PANCREAS	-0.721
KMRC2_KIDNEY	-0.722
PATU8988S_PANCREAS	-0.729
RCCJW_KIDNEY	-0.7325
PAXC003_PANCREAS	-0.7445
OCI-AML2_HEMATOPOIETIC_AND_LYMPHOID_TISSUE	-0.7725
SU8686_PANCREAS	-0.7785
CAL29_URINARY_TRACT	-0.7855
OVISE_OVARY	-0.799
KURAMOCHI_OVARY	-0.7995
PANC1_PANCREAS	-0.811
NCIH1792_LUNG	-0.818
HBCLS2_URINARY_TRACT	-0.818
JHOC5_OVARY	-0.8195
SCC4_UPPER_AERODIGESTIVE_TRACT	-0.831
NUGC3_STOMACH	-0.838
TYKNU_OVARY	-0.8425
KARPAS422_HAEMATOPOIETIC_AND_LYMPHOID_TISSUE	-0.8525
PAXC008_PANCREAS	-0.8555
NCIH2228_LUNG	-0.8715
JMSU1_URINARY_TRACT	-0.8785
BFTC905_URINARY_TRACT	-0.881
VMCUB1_URINARY_TRACT	-0.886
LS513_LARGE_INTESTINE	-0.886
SKNFI_AUTONOMIC_GANGLIA	-0.906
ASPC1_PANCREAS	-0.9065
HUPT4_PANCREAS	-0.9215
OCI-AML3_HEMATOPOIETIC_AND_LYMPHOID_TISSUE	-0.9305
KP2_PANCREAS	-0.9335
THP1_HEMATOPOIETIC_AND_LYMPHOID_TISSUE	-0.9365
LUDLU1_LUNG	-0.939
SKNAS_AUTONOMIC_GANGLIA	-0.9515
HPAFII_PANCREAS	-0.9695
BICR18_UPPER_AERODIGESTIVE_TRACT	-0.9705
SW1271_LUNG	-0.986
SW403_LARGE_INTESTINE	-1.006
NCIH2085_LUNG	-1.0775
HPAC_PANCREAS	-1.1055
P31FUJ_HEMATOPOIETIC_AND_LYMPHOID_TISSUE	-1.118
MCAS_OVARY	-1.124
SKLMS1_SOFT_TISSUE	-1.132
MDAMB415_BREAST	-1.314
MCF10A_BREAST_NONTRANSFORMED	-1.3795
NCIH460_LUNG	-1.5375
FARAGE_HAEMATOPOIETIC_AND_LYMPHOID_TISSUE	-1.851
SKM1_HEMATOPOIETIC_AND_LYMPHOID_TISSUE	-2.026
NCIH647_LUNG	-2.8925
